# Supplementary material for: ﻿Integrative phylogenomic and morphological evidence for Pseudothelogorgiidae fam. nov., with a redescription of Pseudothelogorgia hartogi (Octocorallia, Malacalcyonacea)
Source: Zookeys. 2025 Nov 28;1261:201–21. doi: 10.3897/zookeys.1261.171874 (PMC12680942; doi:10.3897/zookeys.1261.171874)
Supplement: XML Treatment for Pseudothelogorgiidae [file zookeys.1261.171874-treatment1.xml]

<!DOCTYPE tp:taxon-treatment
  PUBLIC "-//TaxonX//DTD Taxonomic Treatment Publishing DTD v0 20100105//EN" "tax-treatment-NSO.dtd">
<tp:taxon-treatment xmlns:tp="http://www.plazi.org/taxpub"><tp:treatment-meta><kwd-group><label>Taxon classification</label><kwd>
                <named-content content-type="kingdom">Animalia</named-content>
              </kwd><kwd>
                <named-content content-type="order">Malacalcyonacea</named-content>
              </kwd><kwd>
                <named-content content-type="family">Pseudothelogorgiidae</named-content>
              </kwd></kwd-group><mixed-citation publication-type="journal"><person-group><name><surname>Samimi-Namin</surname><given-names>Kaveh</given-names></name><name><surname>McFadden</surname><given-names>Catherine S.</given-names></name></person-group><article-title>﻿Integrative phylogenomic and morphological evidence for <tp:taxon-name>Pseudothelogorgiidae</tp:taxon-name> fam. nov., with a redescription of <italic><tp:taxon-name><tp:taxon-name-part taxon-name-part-type="genus" reg="Pseudothelogorgia">Pseudothelogorgia</tp:taxon-name-part> <tp:taxon-name-part taxon-name-part-type="species" reg="hartogi">hartogi</tp:taxon-name-part></tp:taxon-name></italic> (<tp:taxon-name><tp:taxon-name-part taxon-name-part-type="subclass">Octocorallia</tp:taxon-name-part></tp:taxon-name>, <tp:taxon-name><tp:taxon-name-part taxon-name-part-type="order">Malacalcyonacea</tp:taxon-name-part></tp:taxon-name>)</article-title><source>Zookeys</source><day>28</day><month>11</month><year>2025</year><volume>1261</volume><fpage>201</fpage><lpage>221</lpage><pub-id pub-id-type="doi">10.3897/zookeys.1261.171874</pub-id></mixed-citation></tp:treatment-meta><tp:nomenclature><label>﻿</label><tp:taxon-name><object-id xmlns:xlink="http://www.w3.org/1999/xlink" content-type="arpha" xlink:type="simple">C60E568E-2E2B-5240-ACF7-40B661A195FD</object-id>Pseudothelogorgiidae<object-id xmlns:xlink="http://www.w3.org/1999/xlink" content-type="zoobank" xlink:type="simple">https://zoobank.org/C977A75D-1C10-40DF-A814-9871DBFECDA1</object-id></tp:taxon-name><tp:taxon-status xmlns:xlink="http://www.w3.org/1999/xlink" xlink:type="simple">fam. nov.</tp:taxon-status></tp:nomenclature><tp:treatment-sec sec-type="type genus" id="SECID0EFFAE"><title>Type genus.</title><p><italic><tp:taxon-name><tp:taxon-name-part taxon-name-part-type="genus" reg="Pseudothelogorgia">Pseudothelogorgia</tp:taxon-name-part></tp:taxon-name></italic> van Ofwegen, 1994.</p><p>Excluded from <tp:taxon-name><tp:taxon-name-part taxon-name-part-type="family">Keroeididae</tp:taxon-name-part></tp:taxon-name> Kinoshita, 1910 (see <xref ref-type="bibr" rid="B16">van Ofwegen 1990</xref>, <xref ref-type="bibr" rid="B17">1994</xref>).</p></tp:treatment-sec><tp:treatment-sec sec-type="Included genus" id="SECID0EBGAE"><title>Included genus.</title><p><italic><tp:taxon-name><tp:taxon-name-part taxon-name-part-type="genus" reg="Pseudothelogorgia">Pseudothelogorgia</tp:taxon-name-part></tp:taxon-name></italic> van Ofwegen, 1994.</p></tp:treatment-sec><tp:treatment-sec sec-type="diagnosis" id="SECID0EOGAE"><title>Diagnosis.</title><p>Octocorals with a skeletal axis of consolidated sclerites embedded within a proteinaceous or calcitic matrix with hollow central core (no cross-chambering observed). Axial sclerites smooth, fused, densely packed around the central core forming pavement-like surface layer. Colonies arborescent, branching irregularly to dichotomously; branches cylindrical. Polyps monomorphic, non-retractile into the thin coenenchyme, arranged spirally along branches. Longitudinal furrows present along stem and branches. Polyps with tuberculate rods and spindles arranged as points; collaret absent; tentacles with rods; pharyngeal sclerites absent. Sclerites of the coenenchyme are rods and spindles with simple or complex tubercles. Capstans present in coenenchyme of the main stem. Azooxanthellate.</p></tp:treatment-sec><tp:treatment-sec sec-type="remarks" id="SECID0ETGAE"><title>Remarks.</title><p>The genus <italic><tp:taxon-name><tp:taxon-name-part taxon-name-part-type="genus" reg="Pseudothelogorgia">Pseudothelogorgia</tp:taxon-name-part></tp:taxon-name></italic> and its type species (<italic><tp:taxon-name><tp:taxon-name-part taxon-name-part-type="genus" reg="Pseudothelogorgia">P.</tp:taxon-name-part> <tp:taxon-name-part taxon-name-part-type="species" reg="hartogi">hartogi</tp:taxon-name-part></tp:taxon-name></italic>) were previously included in <tp:taxon-name><tp:taxon-name-part taxon-name-part-type="family">Keroeididae</tp:taxon-name-part></tp:taxon-name> Kinoshita, 1910 (<xref ref-type="bibr" rid="B16">van Ofwegen 1990</xref>, <xref ref-type="bibr" rid="B17">1994</xref>). However, recent molecular phylogenetic analyses (this study; <xref ref-type="bibr" rid="B14">Quattrini et al. 2024</xref>) and unique morphological features demonstrate that <italic><tp:taxon-name><tp:taxon-name-part taxon-name-part-type="genus" reg="Pseudothelogorgia">Pseudothelogorgia</tp:taxon-name-part></tp:taxon-name></italic> represents a distinct lineage, supporting its exclusion from <tp:taxon-name><tp:taxon-name-part taxon-name-part-type="family">Keroeididae</tp:taxon-name-part></tp:taxon-name> and the establishment of <tp:taxon-name>Pseudothelogorgiidae</tp:taxon-name> fam. nov.</p><p><tp:taxon-name>Pseudothelogorgiidae</tp:taxon-name> fam. nov. differs from <tp:taxon-name><tp:taxon-name-part taxon-name-part-type="family">Plexauridae</tp:taxon-name-part></tp:taxon-name> in having a thin, translucent stem coenenchyme containing capstans, rods, and spindles with complex tubercles, and an axial cortex of fused sclerites surrounding a hollow core, rather than the thick, loculated coenenchyme with separate inner and outer layers and unfused axial cortex sclerites typical of <tp:taxon-name><tp:taxon-name-part taxon-name-part-type="family">Plexauridae</tp:taxon-name-part></tp:taxon-name>.</p></tp:treatment-sec><tp:treatment-sec sec-type="distribution" id="SECID0E1IAE"><title>Distribution.</title><p>Indo-West Pacific, shallow to mesophotic (18–207 m depth).</p></tp:treatment-sec><ref-list><ref id="B16"><mixed-citation xmlns:xlink="http://www.w3.org/1999/xlink" xlink:type="simple"><person-group><name name-style="western"><surname>van Ofwegen</surname><given-names>LP</given-names></name></person-group> (<year>1990</year>) Notes on the <tp:taxon-name><tp:taxon-name-part taxon-name-part-type="family">Keroeididae</tp:taxon-name-part></tp:taxon-name> (<tp:taxon-name><tp:taxon-name-part taxon-name-part-type="class">Anthozoa</tp:taxon-name-part></tp:taxon-name>: <tp:taxon-name><tp:taxon-name-part taxon-name-part-type="order">Gorgonacea</tp:taxon-name-part></tp:taxon-name>) collected in 1963 and 1964 by the international Indian Ocean expedition of the R/V “Anton Bruun”, in the Indian Ocean, with the description of a new species, <italic><tp:taxon-name><tp:taxon-name-part taxon-name-part-type="genus">Lignella</tp:taxon-name-part> <tp:taxon-name-part taxon-name-part-type="species">hartogi</tp:taxon-name-part></tp:taxon-name></italic>. Zoologische Mededelingen Leiden 63: 163–168.</mixed-citation></ref><ref id="B17"><mixed-citation xmlns:xlink="http://www.w3.org/1999/xlink" xlink:type="simple"><person-group><name name-style="western"><surname>van Ofwegen</surname><given-names>LP</given-names></name></person-group> (<year>1994</year>) <article-title><italic><tp:taxon-name><tp:taxon-name-part taxon-name-part-type="genus">Pseudothelogorgia</tp:taxon-name-part></tp:taxon-name></italic>, a new genus of gorgonacean octocorals from the Indian Ocean.</article-title><source>Precious Corals and Octocoral Research</source><volume>3</volume>: <fpage>19</fpage>–<lpage>21</lpage>.</mixed-citation></ref><ref id="B14"><mixed-citation xmlns:xlink="http://www.w3.org/1999/xlink" xlink:type="simple"><person-group><name name-style="western"><surname>Quattrini</surname><given-names>AM</given-names></name><name name-style="western"><surname>McCartin</surname><given-names>LJ</given-names></name><name name-style="western"><surname>Easton</surname><given-names>EE</given-names></name><name name-style="western"><surname>Horowitz</surname><given-names>J</given-names></name><name name-style="western"><surname>Wirshing</surname><given-names>HH</given-names></name><name name-style="western"><surname>Bowers</surname><given-names>H</given-names></name><name name-style="western"><surname>Mitchell</surname><given-names>K</given-names></name><name name-style="western"><surname>González-García</surname><given-names>MP</given-names></name><name name-style="western"><surname>Sei</surname><given-names>M</given-names></name><name name-style="western"><surname>McFadden</surname><given-names>CS</given-names></name><name name-style="western"><surname>Herrera</surname><given-names>S</given-names></name></person-group> (<year>2024</year>) Skimming genomes for systematics and DNA barcodes of corals. Ecology and Evolution 14(5): e11254. <ext-link xlink:href="10.1002/ece3.11254" ext-link-type="doi" xlink:type="simple">https://doi.org/10.1002/ece3.11254</ext-link></mixed-citation></ref></ref-list></tp:taxon-treatment>
