# Supplementary material for: ﻿Integrative phylogenomic and morphological evidence for Pseudothelogorgiidae fam. nov., with a redescription of Pseudothelogorgia hartogi (Octocorallia, Malacalcyonacea)
Source: Zookeys. 2025 Nov 28;1261:201–21. doi: 10.3897/zookeys.1261.171874 (PMC12680942; doi:10.3897/zookeys.1261.171874)
Supplement: XML Treatment for Pseudothelogorgia [file zookeys.1261.171874-treatment2.xml]

<!DOCTYPE tp:taxon-treatment
  PUBLIC "-//TaxonX//DTD Taxonomic Treatment Publishing DTD v0 20100105//EN" "tax-treatment-NSO.dtd">
<tp:taxon-treatment xmlns:tp="http://www.plazi.org/taxpub"><tp:treatment-meta><kwd-group><label>Taxon classification</label><kwd>
                <named-content content-type="kingdom">Animalia</named-content>
              </kwd><kwd>
                <named-content content-type="order">Malacalcyonacea</named-content>
              </kwd><kwd>
                <named-content content-type="family">Pseudothelogorgiidae</named-content>
              </kwd></kwd-group><mixed-citation publication-type="journal"><person-group><name><surname>Samimi-Namin</surname><given-names>Kaveh</given-names></name><name><surname>McFadden</surname><given-names>Catherine S.</given-names></name></person-group><article-title>﻿Integrative phylogenomic and morphological evidence for <tp:taxon-name>Pseudothelogorgiidae</tp:taxon-name> fam. nov., with a redescription of <italic><tp:taxon-name><tp:taxon-name-part taxon-name-part-type="genus" reg="Pseudothelogorgia">Pseudothelogorgia</tp:taxon-name-part> <tp:taxon-name-part taxon-name-part-type="species" reg="hartogi">hartogi</tp:taxon-name-part></tp:taxon-name></italic> (<tp:taxon-name><tp:taxon-name-part taxon-name-part-type="subclass">Octocorallia</tp:taxon-name-part></tp:taxon-name>, <tp:taxon-name><tp:taxon-name-part taxon-name-part-type="order">Malacalcyonacea</tp:taxon-name-part></tp:taxon-name>)</article-title><source>Zookeys</source><day>28</day><month>11</month><year>2025</year><volume>1261</volume><fpage>201</fpage><lpage>221</lpage><pub-id pub-id-type="doi">10.3897/zookeys.1261.171874</pub-id></mixed-citation></tp:treatment-meta><tp:nomenclature><label>﻿</label><tp:taxon-name><object-id xmlns:xlink="http://www.w3.org/1999/xlink" content-type="arpha" xlink:type="simple">3F6C66CF-8DF8-5F09-9CFE-C309A6A1F2B9</object-id>
              <tp:taxon-name-part taxon-name-part-type="genus" reg="Pseudothelogorgia">Pseudothelogorgia</tp:taxon-name-part>
            </tp:taxon-name><tp:taxon-authority>van Ofwegen, 1994</tp:taxon-authority><tp:nomenclature-citation-list><tp:nomenclature-citation><tp:taxon-name>
                  <tp:taxon-name-part taxon-name-part-type="genus" reg="Pseudothelogorgia">Pseudothelogorgia</tp:taxon-name-part>
                </tp:taxon-name><comment>van Ofwegen, 1994: 19–21, figs 1–2 [original description, type species designated].</comment></tp:nomenclature-citation><tp:nomenclature-citation><tp:taxon-name>
                  <tp:taxon-name-part taxon-name-part-type="genus" reg="Pseudothelogorgia"/>
                </tp:taxon-name><comment>— <tp:taxon-name><tp:taxon-name-part taxon-name-part-type="genus" reg="Pseudothelogorgia">Pseudothelogorgia</tp:taxon-name-part></tp:taxon-name>: <xref ref-type="bibr" rid="B15">Samimi-Namin et al. 2011</xref>: fig. 1 [first <italic>in situ</italic> record, Gulf of Oman, 18 m depth]. </comment></tp:nomenclature-citation><tp:nomenclature-citation><tp:taxon-name>
                  <tp:taxon-name-part taxon-name-part-type="genus" reg="Lignella"/>
                </tp:taxon-name><comment>= <tp:taxon-name><tp:taxon-name-part taxon-name-part-type="genus" reg="Lignella">Lignella</tp:taxon-name-part></tp:taxon-name> (partim): <xref ref-type="bibr" rid="B16">van Ofwegen 1990</xref>: 164–168 [as <tp:taxon-name><tp:taxon-name-part taxon-name-part-type="genus" reg="Lignella">Lignella</tp:taxon-name-part> <tp:taxon-name-part taxon-name-part-type="species" reg="hartogi">hartogi</tp:taxon-name-part></tp:taxon-name>; now <tp:taxon-name><tp:taxon-name-part taxon-name-part-type="genus" reg="Pseudothelogorgia">Pseudothelogorgia</tp:taxon-name-part> <tp:taxon-name-part taxon-name-part-type="species" reg="hartogi">hartogi</tp:taxon-name-part></tp:taxon-name> (van Ofwegen, 1990)]. </comment></tp:nomenclature-citation></tp:nomenclature-citation-list></tp:nomenclature><tp:treatment-sec sec-type="type species" id="SECID0EZLAE"><title>Type species.</title><p><italic><tp:taxon-name><tp:taxon-name-part taxon-name-part-type="genus" reg="Lignella">Lignella</tp:taxon-name-part> <tp:taxon-name-part taxon-name-part-type="species" reg="hartogi">hartogi</tp:taxon-name-part></tp:taxon-name></italic> van Ofwegen, 1990, by original designation.</p></tp:treatment-sec><tp:treatment-sec sec-type="remarks" id="SECID0EKMAE"><title>Remarks.</title><p><italic><tp:taxon-name><tp:taxon-name-part taxon-name-part-type="genus" reg="Pseudothelogorgia">Pseudothelogorgia</tp:taxon-name-part></tp:taxon-name></italic> was established by <xref ref-type="bibr" rid="B17">van Ofwegen (1994)</xref> to accommodate <italic><tp:taxon-name><tp:taxon-name-part taxon-name-part-type="genus" reg="Lignella">Lignella</tp:taxon-name-part> <tp:taxon-name-part taxon-name-part-type="species" reg="hartogi">hartogi</tp:taxon-name-part></tp:taxon-name></italic> van Ofwegen, 1990, which was originally assigned to <tp:taxon-name><tp:taxon-name-part taxon-name-part-type="family">Keroeididae</tp:taxon-name-part></tp:taxon-name>. The genus is distinguished from both Atlantic <italic><tp:taxon-name><tp:taxon-name-part taxon-name-part-type="genus" reg="Thelogorgia">Thelogorgia</tp:taxon-name-part></tp:taxon-name></italic> and Indo-Pacific <italic><tp:taxon-name><tp:taxon-name-part taxon-name-part-type="genus" reg="Keroeides">Keroeides</tp:taxon-name-part></tp:taxon-name></italic> by unique sclerite morphology and, as shown here, by molecular divergence.</p><p>Two specimens—<named-content xmlns:xlink="http://www.w3.org/1999/xlink" content-type="dwc:institutional_code" xlink:title="Smithsonian National Museum of Natural History" xlink:href="http://grbio.org/institution/smithsonian-institution-national-museum-natural-history-0" xlink:type="simple">USNM</named-content> 49819 (Philippines, 68 m depth) and <named-content xmlns:xlink="http://www.w3.org/1999/xlink" content-type="dwc:institutional_code" xlink:title="Smithsonian National Museum of Natural History" xlink:href="http://grbio.org/institution/smithsonian-institution-national-museum-natural-history-0" xlink:type="simple">USNM</named-content> 1006517 (Palau, 207 m depth)—were identified by F.M. Bayer and S.D. Cairns but have not been examined by us in detail. However, <abbrev xmlns:xlink="http://www.w3.org/1999/xlink" xlink:title="scanning electron microscopy" id="ABBRID0EDOAE" xlink:type="simple">SEM</abbrev> images provided by S.D. Cairns confirm their placement in the genus. These records are currently included in <italic><tp:taxon-name><tp:taxon-name-part taxon-name-part-type="genus" reg="Pseudothelogorgia">Pseudothelogorgia</tp:taxon-name-part></tp:taxon-name></italic>, but given their geographic distance from the type locality, future molecular data and detailed sclerite analyses will be needed to determine whether they represent <italic><tp:taxon-name><tp:taxon-name-part taxon-name-part-type="genus" reg="Pseudothelogorgia">P.</tp:taxon-name-part> <tp:taxon-name-part taxon-name-part-type="species" reg="hartogi">hartogi</tp:taxon-name-part></tp:taxon-name></italic> or closely related, distinct species.</p></tp:treatment-sec><tp:treatment-sec sec-type="distribution" id="SECID0EZOAE"><title>Distribution.</title><p>Indo-Pacific, shallow to mesophotic (18–207 m depth).</p></tp:treatment-sec><ref-list><ref id="B15"><mixed-citation xmlns:xlink="http://www.w3.org/1999/xlink" xlink:type="simple"><person-group><name name-style="western"><surname>Samimi-Namin</surname><given-names>K</given-names></name><name name-style="western"><surname>van Ofwegen</surname><given-names>LP</given-names></name><name name-style="western"><surname>Wilson</surname><given-names>SC</given-names></name><name name-style="western"><surname>Claereboudt</surname><given-names>MR</given-names></name></person-group> (<year>2011</year>) <article-title>The first <italic>in situ</italic> and shallow-water observation of the genus <italic><tp:taxon-name><tp:taxon-name-part taxon-name-part-type="genus">Pseudothelogorgia</tp:taxon-name-part></tp:taxon-name></italic> (<tp:taxon-name><tp:taxon-name-part taxon-name-part-type="subclass">Octocorallia</tp:taxon-name-part></tp:taxon-name>: <tp:taxon-name><tp:taxon-name-part taxon-name-part-type="family">Keroeididae</tp:taxon-name-part></tp:taxon-name>).</article-title><source>Zoological Studies (Taipei, Taiwan)</source><volume>50</volume>(<issue>2</issue>): <fpage>265</fpage>.</mixed-citation></ref><ref id="B16"><mixed-citation xmlns:xlink="http://www.w3.org/1999/xlink" xlink:type="simple"><person-group><name name-style="western"><surname>van Ofwegen</surname><given-names>LP</given-names></name></person-group> (<year>1990</year>) Notes on the <tp:taxon-name><tp:taxon-name-part taxon-name-part-type="family">Keroeididae</tp:taxon-name-part></tp:taxon-name> (<tp:taxon-name><tp:taxon-name-part taxon-name-part-type="class">Anthozoa</tp:taxon-name-part></tp:taxon-name>: <tp:taxon-name><tp:taxon-name-part taxon-name-part-type="order">Gorgonacea</tp:taxon-name-part></tp:taxon-name>) collected in 1963 and 1964 by the international Indian Ocean expedition of the R/V “Anton Bruun”, in the Indian Ocean, with the description of a new species, <italic><tp:taxon-name><tp:taxon-name-part taxon-name-part-type="genus">Lignella</tp:taxon-name-part> <tp:taxon-name-part taxon-name-part-type="species">hartogi</tp:taxon-name-part></tp:taxon-name></italic>. Zoologische Mededelingen Leiden 63: 163–168.</mixed-citation></ref><ref id="B17"><mixed-citation xmlns:xlink="http://www.w3.org/1999/xlink" xlink:type="simple"><person-group><name name-style="western"><surname>van Ofwegen</surname><given-names>LP</given-names></name></person-group> (<year>1994</year>) <article-title><italic><tp:taxon-name><tp:taxon-name-part taxon-name-part-type="genus">Pseudothelogorgia</tp:taxon-name-part></tp:taxon-name></italic>, a new genus of gorgonacean octocorals from the Indian Ocean.</article-title><source>Precious Corals and Octocoral Research</source><volume>3</volume>: <fpage>19</fpage>–<lpage>21</lpage>.</mixed-citation></ref></ref-list></tp:taxon-treatment>
