# Supplementary material for: ﻿Integrative phylogenomic and morphological evidence for Pseudothelogorgiidae fam. nov., with a redescription of Pseudothelogorgia hartogi (Octocorallia, Malacalcyonacea)
Source: Zookeys. 2025 Nov 28;1261:201–21. doi: 10.3897/zookeys.1261.171874 (PMC12680942; doi:10.3897/zookeys.1261.171874)
Supplement: XML Treatment for Pseudothelogorgia hartogi [file zookeys.1261.171874-treatment3.xml]

<!DOCTYPE tp:taxon-treatment
  PUBLIC "-//TaxonX//DTD Taxonomic Treatment Publishing DTD v0 20100105//EN" "tax-treatment-NSO.dtd">
<tp:taxon-treatment xmlns:tp="http://www.plazi.org/taxpub"><tp:treatment-meta><kwd-group><label>Taxon classification</label><kwd>
                <named-content content-type="kingdom">Animalia</named-content>
              </kwd><kwd>
                <named-content content-type="order">Malacalcyonacea</named-content>
              </kwd><kwd>
                <named-content content-type="family">Pseudothelogorgiidae</named-content>
              </kwd></kwd-group><mixed-citation publication-type="journal"><person-group><name><surname>Samimi-Namin</surname><given-names>Kaveh</given-names></name><name><surname>McFadden</surname><given-names>Catherine S.</given-names></name></person-group><article-title>﻿Integrative phylogenomic and morphological evidence for <tp:taxon-name>Pseudothelogorgiidae</tp:taxon-name> fam. nov., with a redescription of <italic><tp:taxon-name><tp:taxon-name-part taxon-name-part-type="genus" reg="Pseudothelogorgia">Pseudothelogorgia</tp:taxon-name-part> <tp:taxon-name-part taxon-name-part-type="species" reg="hartogi">hartogi</tp:taxon-name-part></tp:taxon-name></italic> (<tp:taxon-name><tp:taxon-name-part taxon-name-part-type="subclass">Octocorallia</tp:taxon-name-part></tp:taxon-name>, <tp:taxon-name><tp:taxon-name-part taxon-name-part-type="order">Malacalcyonacea</tp:taxon-name-part></tp:taxon-name>)</article-title><source>Zookeys</source><day>28</day><month>11</month><year>2025</year><volume>1261</volume><fpage>201</fpage><lpage>221</lpage><pub-id pub-id-type="doi">10.3897/zookeys.1261.171874</pub-id></mixed-citation></tp:treatment-meta><tp:nomenclature><label>﻿</label><tp:taxon-name><object-id xmlns:xlink="http://www.w3.org/1999/xlink" content-type="arpha" xlink:type="simple">3BC36559-C6F6-5562-A149-D6003AE46D7B</object-id>
              <tp:taxon-name-part taxon-name-part-type="genus" reg="Pseudothelogorgia">Pseudothelogorgia</tp:taxon-name-part>
              <tp:taxon-name-part taxon-name-part-type="species" reg="hartogi">hartogi</tp:taxon-name-part>
            </tp:taxon-name><tp:taxon-authority>(van Ofwegen, 1990)</tp:taxon-authority><xref ref-type="fig" rid="F3">Figs 3</xref><xref ref-type="fig" rid="F4">, 4</xref><xref ref-type="fig" rid="F5">, 5</xref><xref ref-type="fig" rid="F6">, 6</xref><xref ref-type="fig" rid="F7">, 7</xref><xref ref-type="fig" rid="F8">, 8</xref><xref ref-type="fig" rid="F9">, 9</xref><xref ref-type="fig" rid="F10">, 10</xref><tp:nomenclature-citation-list><tp:nomenclature-citation><tp:taxon-name>
                  <tp:taxon-name-part taxon-name-part-type="genus" reg="Lignella"/>
                  <tp:taxon-name-part taxon-name-part-type="species" reg="hartogi"/>
                </tp:taxon-name><comment>= <tp:taxon-name><tp:taxon-name-part taxon-name-part-type="genus" reg="Lignella">Lignella</tp:taxon-name-part> <tp:taxon-name-part taxon-name-part-type="species" reg="hartogi">hartogi</tp:taxon-name-part></tp:taxon-name> van Ofwegen, 1990: 164–168, figs 1–3 [original description]. </comment></tp:nomenclature-citation><tp:nomenclature-citation><tp:taxon-name>
                  <tp:taxon-name-part taxon-name-part-type="genus" reg="Pseudothelogorgia"/>
                  <tp:taxon-name-part taxon-name-part-type="species" reg="hartogi"/>
                </tp:taxon-name><comment>— <tp:taxon-name><tp:taxon-name-part taxon-name-part-type="genus" reg="Pseudothelogorgia">Pseudothelogorgia</tp:taxon-name-part> <tp:taxon-name-part taxon-name-part-type="species" reg="hartogi">hartogi</tp:taxon-name-part></tp:taxon-name> (van Ofwegen, 1990): van Ofwegen, 1994: 19–21, figs 1–2 [new comb.]. </comment></tp:nomenclature-citation><tp:nomenclature-citation><tp:taxon-name>
                  <tp:taxon-name-part taxon-name-part-type="genus" reg="Pseudothelogorgia"/>
                  <tp:taxon-name-part taxon-name-part-type="species" reg="hartogi"/>
                </tp:taxon-name><comment>— <tp:taxon-name><tp:taxon-name-part taxon-name-part-type="genus" reg="Pseudothelogorgia">Pseudothelogorgia</tp:taxon-name-part> <tp:taxon-name-part taxon-name-part-type="species" reg="hartogi">hartogi</tp:taxon-name-part></tp:taxon-name>: <xref ref-type="bibr" rid="B15">Samimi-Namin et al. 2011</xref>: fig. 1 [first live record, Daymaniyat Islands, Gulf of Oman, 18 m depth]. </comment></tp:nomenclature-citation></tp:nomenclature-citation-list></tp:nomenclature><tp:treatment-sec sec-type="type locality" id="SECID0EPSAE"><title>Type locality.</title><p>Arabian Sea, <named-content xmlns:xlink="http://www.w3.org/1999/xlink" content-type="dwc:verbatimCoordinates" xlink:type="simple"><named-content content-type="geo-json" specific-use="{&#34;type&#34;:&#34;Point&#34;,&#34;coordinates&#34;:[68.120000,22.530000]}" id="NCID0EYSAE" xlink:type="simple">22.53°N, 68.12°E</named-content></named-content>, 57 m (holotype <named-content xmlns:xlink="http://www.w3.org/1999/xlink" content-type="dwc:institutional_code" xlink:title="Smithsonian National Museum of Natural History" xlink:href="http://grbio.org/institution/smithsonian-institution-national-museum-natural-history-0" xlink:type="simple">USNM</named-content> 83607).</p></tp:treatment-sec><tp:treatment-sec sec-type="material" id="SECID0EBTAE"><title>Material examined.</title><p><bold><italic>Holotype</italic></bold>: India • Arabian Sea, India, Gujarat; R/V Anton Bruun; Cruise 4B; Sta. 221A, <named-content xmlns:xlink="http://www.w3.org/1999/xlink" content-type="dwc:verbatimCoordinates" xlink:type="simple"><named-content content-type="geo-json" specific-use="{&#34;type&#34;:&#34;Point&#34;,&#34;coordinates&#34;:[68.120000,22.530000]}" id="NCID0EPTAE" xlink:type="simple">22.53°N, 68.12°E</named-content></named-content>; 18 November 1963; sediment type sandy green clay (mud); 57 m depth; <named-content xmlns:xlink="http://www.w3.org/1999/xlink" content-type="dwc:institutional_code" xlink:title="Smithsonian National Museum of Natural History" xlink:href="http://grbio.org/institution/smithsonian-institution-national-museum-natural-history-0" xlink:type="simple">USNM</named-content> 83607.</p><p><bold><italic>Paratypes</italic></bold>: India • 2 colonies and some fragments, Arabian Sea, India, Gujarat; R/V Anton Bruun; Cruise 4B; Sta. 221A; <named-content xmlns:xlink="http://www.w3.org/1999/xlink" content-type="dwc:verbatimCoordinates" xlink:type="simple"><named-content content-type="geo-json" specific-use="{&#34;type&#34;:&#34;Point&#34;,&#34;coordinates&#34;:[68.120000,22.530000]}" id="NCID0ECUAE" xlink:type="simple">22.53°N, 68.12°E</named-content></named-content>; 18 November 1963; sediment type sandy green clay (mud); 57 m depth; <named-content xmlns:xlink="http://www.w3.org/1999/xlink" content-type="dwc:institutional_code" xlink:title="Naturalis Biodiversity Center" xlink:href="http://grbio.org/institution/national-museum-natural-history-naturalis" xlink:type="simple">RMNH</named-content>.COEL.17782 • 4 colonies and many fragments; same collection data as preceding; <named-content xmlns:xlink="http://www.w3.org/1999/xlink" content-type="dwc:institutional_code" xlink:title="Smithsonian National Museum of Natural History" xlink:href="http://grbio.org/institution/smithsonian-institution-national-museum-natural-history-0" xlink:type="simple">USNM</named-content> 81904 (microscope slides only).</p></tp:treatment-sec><tp:treatment-sec sec-type="material" id="SECID0EPUAE"><title>Other material.</title><p>Oman • (one microscope slide 1602), Gulf of Oman, Daymaniyat Islands (D4); <named-content xmlns:xlink="http://www.w3.org/1999/xlink" content-type="dwc:verbatimCoordinates" xlink:type="simple"><named-content content-type="geo-json" specific-use="{&#34;type&#34;:&#34;Point&#34;,&#34;coordinates&#34;:[58.104200,23.862000]}" id="NCID0EYUAE" xlink:type="simple">23.8620°N, 58.1042°E</named-content></named-content>; 18 m depth; rocky wall; coll. K. Samimi-Namin; 23 May 2009; <named-content xmlns:xlink="http://www.w3.org/1999/xlink" content-type="dwc:institutional_code" xlink:title="Naturalis Biodiversity Center" xlink:href="http://grbio.org/institution/national-museum-natural-history-naturalis" xlink:type="simple">RMNH</named-content>.COEL.39634 • Gulf of Oman, Daymaniyat Islands; Sta. 59; coll. K. Samimi-Namin; 29 January 2022, 15–17 m depth, <named-content xmlns:xlink="http://www.w3.org/1999/xlink" content-type="dwc:institutional_code" xlink:title="Florida Museum of Natural History" xlink:href="http://grbio.org/institution/florida-museum-natural-history-zoology-paleontology-paleobotany" xlink:type="simple">UF</named-content> 16054 (BOMAN 12120).</p></tp:treatment-sec><tp:treatment-sec sec-type="description" id="SECID0EFVAE"><title>Description.</title><p>The present redescription of <italic><tp:taxon-name><tp:taxon-name-part taxon-name-part-type="genus" reg="Pseudothelogorgia">Pseudothelogorgia</tp:taxon-name-part> <tp:taxon-name-part taxon-name-part-type="species" reg="hartogi">hartogi</tp:taxon-name-part></tp:taxon-name></italic> is based primarily on paratype material (<named-content xmlns:xlink="http://www.w3.org/1999/xlink" content-type="dwc:institutional_code" xlink:title="Naturalis Biodiversity Center" xlink:href="http://grbio.org/institution/national-museum-natural-history-naturalis" xlink:type="simple">RMNH</named-content>.COEL.17782). The holotype (<named-content xmlns:xlink="http://www.w3.org/1999/xlink" content-type="dwc:institutional_code" xlink:title="Smithsonian National Museum of Natural History" xlink:href="http://grbio.org/institution/smithsonian-institution-national-museum-natural-history-0" xlink:type="simple">USNM</named-content> 83607) was examined from fragments and permanent slides housed in the <named-content xmlns:xlink="http://www.w3.org/1999/xlink" content-type="dwc:institutional_code" xlink:title="Naturalis Biodiversity Center" xlink:href="http://grbio.org/institution/national-museum-natural-history-naturalis" xlink:type="simple">RMNH</named-content> collection, but the colony material was insufficient for <abbrev xmlns:xlink="http://www.w3.org/1999/xlink" xlink:title="scanning electron microscopy" id="ABBRID0ECWAE" xlink:type="simple">SEM</abbrev>. Paratypes, collected at the same station and date as the holotype (Cruise 4B, Sta. 221A), are morphologically identical in colony form and sclerite composition (<xref ref-type="bibr" rid="B16">van Ofwegen 1990</xref>, <xref ref-type="bibr" rid="B17">1994</xref>). Accordingly, <abbrev xmlns:xlink="http://www.w3.org/1999/xlink" xlink:title="scanning electron microscopy" id="ABBRID0EOWAE" xlink:type="simple">SEM</abbrev> images and detailed sclerite descriptions are derived from paratypes, with consistency between holotype fragments, slides, and paratypes confirmed in this study. In addition, recently collected material from the Gulf of Oman (<named-content xmlns:xlink="http://www.w3.org/1999/xlink" content-type="dwc:institutional_code" xlink:title="Florida Museum of Natural History" xlink:href="http://grbio.org/institution/florida-museum-natural-history-zoology-paleontology-paleobotany" xlink:type="simple">UF</named-content> 16054, <named-content xmlns:xlink="http://www.w3.org/1999/xlink" content-type="dwc:institutional_code" xlink:title="Naturalis Biodiversity Center" xlink:href="http://grbio.org/institution/national-museum-natural-history-naturalis" xlink:type="simple">RMNH</named-content>.COEL.39634) provided supplementary information, including molecular data and the <italic>in situ</italic> photographs of living colonies.</p><p>The paratypes are arborescent colonies about 15 cm tall with sparse lateral branching (Fig. <xref ref-type="fig" rid="F3">3A</xref>). The branches arise irregularly but are mostly dichotomous, and reach a length of 7 cm. The polyps are cylindrical, arranged in a spiral around the branches (Fig. <xref ref-type="fig" rid="F3">3C</xref>). They are not retractable into the coenenchyme of the branches, but they are contracted and curved inward toward the axis. The main stem of the colony lacks polyps. There are several parallel furrows on the main axis which extend all the way up and into the smaller branches (Fig. <xref ref-type="fig" rid="F3">3B</xref>).</p><fig id="F3" position="float" orientation="portrait"><object-id xmlns:xlink="http://www.w3.org/1999/xlink" content-type="doi" xlink:type="simple">10.3897/zookeys.1261.171874.figure3</object-id><object-id xmlns:xlink="http://www.w3.org/1999/xlink" content-type="arpha" xlink:type="simple">0CE6F163-5F28-5233-846A-5FA8411A1E51</object-id><label>Figure 3.</label><caption><p><italic><tp:taxon-name><tp:taxon-name-part taxon-name-part-type="genus" reg="Pseudothelogorgia">Pseudothelogorgia</tp:taxon-name-part> <tp:taxon-name-part taxon-name-part-type="species" reg="hartogi">hartogi</tp:taxon-name-part></tp:taxon-name></italic> preserved colonies. <bold>A.</bold> Paratype (<named-content xmlns:xlink="http://www.w3.org/1999/xlink" content-type="dwc:institutional_code" xlink:title="Naturalis Biodiversity Center" xlink:href="http://grbio.org/institution/national-museum-natural-history-naturalis" xlink:type="simple">RMNH</named-content>.COEL.17782); <bold>B.</bold> High-magnification view of the main stem showing longitudinal furrows; <bold>C.</bold> Polyp arrangement around the branches; <bold>D.</bold> Additional colony (<named-content xmlns:xlink="http://www.w3.org/1999/xlink" content-type="dwc:institutional_code" xlink:title="Naturalis Biodiversity Center" xlink:href="http://grbio.org/institution/national-museum-natural-history-naturalis" xlink:type="simple">RMNH</named-content>.COEL.39634). Scale bars: 1 cm.</p></caption><graphic xmlns:xlink="http://www.w3.org/1999/xlink" xlink:href="zookeys-1261-201_article-171874__-g003.jpg" position="float" orientation="portrait" xlink:type="simple" id="oo_1479850.jpg"><uri content-type="original_file" xlink:type="simple">https://binary.pensoft.net/fig/1479850</uri></graphic></fig><p>Polyps and coenenchyme of branches with slender spindles up to about 0.45 mm long with spines and simple tubercles (Fig. <xref ref-type="fig" rid="F4">4</xref>).</p><fig id="F4" position="float" orientation="portrait"><object-id xmlns:xlink="http://www.w3.org/1999/xlink" content-type="doi" xlink:type="simple">10.3897/zookeys.1261.171874.figure4</object-id><object-id xmlns:xlink="http://www.w3.org/1999/xlink" content-type="arpha" xlink:type="simple">3482A23E-6C28-5154-A89B-108F3D743DDB</object-id><label>Figure 4.</label><caption><p><italic><tp:taxon-name><tp:taxon-name-part taxon-name-part-type="genus" reg="Pseudothelogorgia">Pseudothelogorgia</tp:taxon-name-part> <tp:taxon-name-part taxon-name-part-type="species" reg="hartogi">hartogi</tp:taxon-name-part></tp:taxon-name></italic>, paratype <named-content xmlns:xlink="http://www.w3.org/1999/xlink" content-type="dwc:institutional_code" xlink:title="Naturalis Biodiversity Center" xlink:href="http://grbio.org/institution/national-museum-natural-history-naturalis" xlink:type="simple">RMNH</named-content>.COEL.17782. <bold>A.</bold> Polyp sclerites; <bold>B.</bold> Coenenchymal sclerites.</p></caption><graphic xmlns:xlink="http://www.w3.org/1999/xlink" xlink:href="zookeys-1261-201_article-171874__-g004.jpg" position="float" orientation="portrait" xlink:type="simple" id="oo_1479851.jpg"><uri content-type="original_file" xlink:type="simple">https://binary.pensoft.net/fig/1479851</uri></graphic></fig><p>The polyps have similar spindles up to 0.25 mm long (Fig. <xref ref-type="fig" rid="F4">4A</xref>), arranged in eight longitudinal tracts when contracted. At the base of the polyps the spindles are irregularly arranged more obliquely and transversely. Tentacles with small spiny rods up to 0.10 mm long (Fig. <xref ref-type="fig" rid="F4">4A</xref>). The length of the spindles decreases from the main branch and base of the polyp towards the tentacles.</p><p>Coenenchyme of branches is thin and translucent, with spindles with simple and complex tubercles up to 0.45 mm long (Fig. <xref ref-type="fig" rid="F5">5A</xref>). Some of these large spindles are bent and have larger complex tubercles on one side (Fig. <xref ref-type="fig" rid="F5">5A</xref>). Capstans present only in the coenenchyme of the main stem (Fig. <xref ref-type="fig" rid="F5">5B</xref>).</p><fig id="F5" position="float" orientation="portrait"><object-id xmlns:xlink="http://www.w3.org/1999/xlink" content-type="doi" xlink:type="simple">10.3897/zookeys.1261.171874.figure5</object-id><object-id xmlns:xlink="http://www.w3.org/1999/xlink" content-type="arpha" xlink:type="simple">3D521ED5-3C81-5A26-BD5A-35556A8EB755</object-id><label>Figure 5.</label><caption><p><italic><tp:taxon-name><tp:taxon-name-part taxon-name-part-type="genus" reg="Pseudothelogorgia">Pseudothelogorgia</tp:taxon-name-part> <tp:taxon-name-part taxon-name-part-type="species" reg="hartogi">hartogi</tp:taxon-name-part></tp:taxon-name></italic> paratype <named-content xmlns:xlink="http://www.w3.org/1999/xlink" content-type="dwc:institutional_code" xlink:title="Naturalis Biodiversity Center" xlink:href="http://grbio.org/institution/national-museum-natural-history-naturalis" xlink:type="simple">RMNH</named-content>.COEL.17782. <bold>A.</bold> Coenenchymal sclerites with complex tubercles; <bold>B.</bold> Coenenchymal capstans of the main stem; <bold>C.</bold> Fused sclerites from the basal part of the coenenchyme.</p></caption><graphic xmlns:xlink="http://www.w3.org/1999/xlink" xlink:href="zookeys-1261-201_article-171874__-g005.jpg" position="float" orientation="portrait" xlink:type="simple" id="oo_1479852.jpg"><uri content-type="original_file" xlink:type="simple">https://binary.pensoft.net/fig/1479852</uri></graphic></fig><p>Axial cortex composed of fused sclerites (Fig. <xref ref-type="fig" rid="F5">5C</xref>) surrounding a central tube.</p></tp:treatment-sec><tp:treatment-sec sec-type="Colour" id="SECID0EY2AE"><title>Colour.</title><p>Preserved colonies are cream. Tissue on live colonies (additional material) is translucent, and the colonies appear light cream; polyps translucent (Fig. <xref ref-type="fig" rid="F6">6</xref>). All sclerites colourless.</p></tp:treatment-sec><tp:treatment-sec sec-type="variation" id="SECID0EC3AE"><title>Variations.</title><p>All examined material is consistent in colony morphology and sclerite characters, with very little intraspecific variation observed. Polyps are spirally arranged in all specimens; in preserved colonies they appear contracted and curved inward (Fig. <xref ref-type="fig" rid="F3">3C</xref>), whereas in living colonies they are extended (Fig. <xref ref-type="fig" rid="F6">6</xref>). Preserved colonies are cream to beige (Fig. <xref ref-type="fig" rid="F3">3</xref>), while living colonies are light cream with translucent polyps (Fig. <xref ref-type="fig" rid="F6">6</xref>). Sclerite types are consistent across specimens, with only minor variation in the relative abundance of capstans and in the development of tubercles (Figs <xref ref-type="fig" rid="F4">4</xref>, <xref ref-type="fig" rid="F5">5</xref>, <xref ref-type="fig" rid="F7">7</xref>–<xref ref-type="fig" rid="F10">10</xref>). The fused, pavement-like axial cortex is uniform in all material (Fig. <xref ref-type="fig" rid="F11">11A, B</xref>).</p><fig id="F6" position="float" orientation="portrait"><object-id xmlns:xlink="http://www.w3.org/1999/xlink" content-type="doi" xlink:type="simple">10.3897/zookeys.1261.171874.figure6</object-id><object-id xmlns:xlink="http://www.w3.org/1999/xlink" content-type="arpha" xlink:type="simple">C9739B4D-96F9-501D-B5BA-BF3614F12A5F</object-id><label>Figure 6.</label><caption><p><italic><tp:taxon-name><tp:taxon-name-part taxon-name-part-type="genus" reg="Pseudothelogorgia">Pseudothelogorgia</tp:taxon-name-part> <tp:taxon-name-part taxon-name-part-type="species" reg="hartogi">hartogi</tp:taxon-name-part></tp:taxon-name></italic> from Daymaniyat Islands, <named-content xmlns:xlink="http://www.w3.org/1999/xlink" content-type="dwc:institutional_code" xlink:title="Florida Museum of Natural History" xlink:href="http://grbio.org/institution/florida-museum-natural-history-zoology-paleontology-paleobotany" xlink:type="simple">UF</named-content> 16054 (BOMAN 12120). <bold>A.</bold> Colony at 20 m depth; <bold>B.</bold> Branches and polyps; <bold>C.</bold> Morphological details of polyps in panel B. Scale bars: 10 cm (<bold>A</bold>); 2 cm (<bold>B</bold>); 3 mm (<bold>C</bold>).</p></caption><graphic xmlns:xlink="http://www.w3.org/1999/xlink" xlink:href="zookeys-1261-201_article-171874__-g006.jpg" position="float" orientation="portrait" xlink:type="simple" id="oo_1479853.jpg"><uri content-type="original_file" xlink:type="simple">https://binary.pensoft.net/fig/1479853</uri></graphic></fig><fig id="F7" position="float" orientation="portrait"><object-id xmlns:xlink="http://www.w3.org/1999/xlink" content-type="doi" xlink:type="simple">10.3897/zookeys.1261.171874.figure7</object-id><object-id xmlns:xlink="http://www.w3.org/1999/xlink" content-type="arpha" xlink:type="simple">4B44D25E-596D-53E6-9D0B-DE621A07CA26</object-id><label>Figure 7.</label><caption><p><italic><tp:taxon-name><tp:taxon-name-part taxon-name-part-type="genus" reg="Pseudothelogorgia">Pseudothelogorgia</tp:taxon-name-part> <tp:taxon-name-part taxon-name-part-type="species" reg="hartogi">hartogi</tp:taxon-name-part></tp:taxon-name></italic><named-content xmlns:xlink="http://www.w3.org/1999/xlink" content-type="dwc:institutional_code" xlink:title="Florida Museum of Natural History" xlink:href="http://grbio.org/institution/florida-museum-natural-history-zoology-paleontology-paleobotany" xlink:type="simple">UF</named-content> 16054 (BOMAN 12120). <bold>A.</bold> Polyp sclerites; <bold>B.</bold> Coenenchymal sclerites.</p></caption><graphic xmlns:xlink="http://www.w3.org/1999/xlink" xlink:href="zookeys-1261-201_article-171874__-g007.jpg" position="float" orientation="portrait" xlink:type="simple" id="oo_1479854.jpg"><uri content-type="original_file" xlink:type="simple">https://binary.pensoft.net/fig/1479854</uri></graphic></fig><fig id="F8" position="float" orientation="portrait"><object-id xmlns:xlink="http://www.w3.org/1999/xlink" content-type="doi" xlink:type="simple">10.3897/zookeys.1261.171874.figure8</object-id><object-id xmlns:xlink="http://www.w3.org/1999/xlink" content-type="arpha" xlink:type="simple">0870FC48-881F-555C-986F-478F5AA8D86B</object-id><label>Figure 8.</label><caption><p><italic><tp:taxon-name><tp:taxon-name-part taxon-name-part-type="genus" reg="Pseudothelogorgia">Pseudothelogorgia</tp:taxon-name-part> <tp:taxon-name-part taxon-name-part-type="species" reg="hartogi">hartogi</tp:taxon-name-part></tp:taxon-name></italic><named-content xmlns:xlink="http://www.w3.org/1999/xlink" content-type="dwc:institutional_code" xlink:title="Florida Museum of Natural History" xlink:href="http://grbio.org/institution/florida-museum-natural-history-zoology-paleontology-paleobotany" xlink:type="simple">UF</named-content> 16054 (BOMAN 12120). <bold>A.</bold> Coenenchymal sclerites with complex tubercles; <bold>B.</bold> Coenenchymal capstans of the main branch; <bold>C.</bold> Fused sclerites from the basal part of the coenenchyme.</p></caption><graphic xmlns:xlink="http://www.w3.org/1999/xlink" xlink:href="zookeys-1261-201_article-171874__-g008.jpg" position="float" orientation="portrait" xlink:type="simple" id="oo_1479855.jpg"><uri content-type="original_file" xlink:type="simple">https://binary.pensoft.net/fig/1479855</uri></graphic></fig><fig id="F9" position="float" orientation="portrait"><object-id xmlns:xlink="http://www.w3.org/1999/xlink" content-type="doi" xlink:type="simple">10.3897/zookeys.1261.171874.figure9</object-id><object-id xmlns:xlink="http://www.w3.org/1999/xlink" content-type="arpha" xlink:type="simple">89BF4FE5-E748-5420-BAF2-7996DE73C917</object-id><label>Figure 9.</label><caption><p><italic><tp:taxon-name><tp:taxon-name-part taxon-name-part-type="genus" reg="Pseudothelogorgia">Pseudothelogorgia</tp:taxon-name-part> <tp:taxon-name-part taxon-name-part-type="species" reg="hartogi">hartogi</tp:taxon-name-part></tp:taxon-name></italic><named-content xmlns:xlink="http://www.w3.org/1999/xlink" content-type="dwc:institutional_code" xlink:title="Naturalis Biodiversity Center" xlink:href="http://grbio.org/institution/national-museum-natural-history-naturalis" xlink:type="simple">RMNH</named-content>.COEL.39634. <bold>A.</bold> Polyp sclerites; <bold>B.</bold> Coenenchymal sclerites with simple tubercles.</p></caption><graphic xmlns:xlink="http://www.w3.org/1999/xlink" xlink:href="zookeys-1261-201_article-171874__-g009.jpg" position="float" orientation="portrait" xlink:type="simple" id="oo_1479856.jpg"><uri content-type="original_file" xlink:type="simple">https://binary.pensoft.net/fig/1479856</uri></graphic></fig><fig id="F10" position="float" orientation="portrait"><object-id xmlns:xlink="http://www.w3.org/1999/xlink" content-type="doi" xlink:type="simple">10.3897/zookeys.1261.171874.figure10</object-id><object-id xmlns:xlink="http://www.w3.org/1999/xlink" content-type="arpha" xlink:type="simple">E837C61F-0E92-5252-9447-01BB6F23EDE4</object-id><label>Figure 10.</label><caption><p><italic><tp:taxon-name><tp:taxon-name-part taxon-name-part-type="genus" reg="Pseudothelogorgia">Pseudothelogorgia</tp:taxon-name-part> <tp:taxon-name-part taxon-name-part-type="species" reg="hartogi">hartogi</tp:taxon-name-part></tp:taxon-name></italic><named-content xmlns:xlink="http://www.w3.org/1999/xlink" content-type="dwc:institutional_code" xlink:title="Naturalis Biodiversity Center" xlink:href="http://grbio.org/institution/national-museum-natural-history-naturalis" xlink:type="simple">RMNH</named-content>.COEL.39634. <bold>A.</bold> Coenenchymal sclerites with complex tubercles; <bold>B.</bold> Coenenchymal capstans of the main branch; <bold>C.</bold> Fused sclerites from the basal part of the coenenchyme.</p></caption><graphic xmlns:xlink="http://www.w3.org/1999/xlink" xlink:href="zookeys-1261-201_article-171874__-g010.jpg" position="float" orientation="portrait" xlink:type="simple" id="oo_1479857.jpg"><uri content-type="original_file" xlink:type="simple">https://binary.pensoft.net/fig/1479857</uri></graphic></fig><fig id="F11" position="float" orientation="portrait"><object-id xmlns:xlink="http://www.w3.org/1999/xlink" content-type="doi" xlink:type="simple">10.3897/zookeys.1261.171874.figure11</object-id><object-id xmlns:xlink="http://www.w3.org/1999/xlink" content-type="arpha" xlink:type="simple">F72DFA01-2C34-5C74-AF84-82D4532DEB60</object-id><label>Figure 11.</label><caption><p><italic><tp:taxon-name><tp:taxon-name-part taxon-name-part-type="genus" reg="Pseudothelogorgia">Pseudothelogorgia</tp:taxon-name-part> <tp:taxon-name-part taxon-name-part-type="species" reg="hartogi">hartogi</tp:taxon-name-part></tp:taxon-name></italic><named-content xmlns:xlink="http://www.w3.org/1999/xlink" content-type="dwc:institutional_code" xlink:title="Florida Museum of Natural History" xlink:href="http://grbio.org/institution/florida-museum-natural-history-zoology-paleontology-paleobotany" xlink:type="simple">UF</named-content> 16054 (BOMAN 12120); <bold>A, B.</bold><abbrev xmlns:xlink="http://www.w3.org/1999/xlink" xlink:title="scanning electron microscopy" id="ABBRID0ESDAG" xlink:type="simple">SEM</abbrev> of the axis surface at different magnifications; <bold>C, D.</bold> Axis of the type specimen of <italic><tp:taxon-name><tp:taxon-name-part taxon-name-part-type="genus" reg="Keroeides">Keroeides</tp:taxon-name-part> <tp:taxon-name-part taxon-name-part-type="species" reg="erythraea">erythraea</tp:taxon-name-part></tp:taxon-name></italic> (Kükenthal, 1913), <named-content xmlns:xlink="http://www.w3.org/1999/xlink" content-type="dwc:institutional_code" xlink:title="Naturhistorisches Museum Wien" xlink:href="http://grbio.org/institution/naturhistorisches-museum-wien-0" xlink:type="simple">NHMW</named-content> 2439, Red Sea.</p></caption><graphic xmlns:xlink="http://www.w3.org/1999/xlink" xlink:href="zookeys-1261-201_article-171874__-g011.jpg" position="float" orientation="portrait" xlink:type="simple" id="oo_1479858.jpg"><uri content-type="original_file" xlink:type="simple">https://binary.pensoft.net/fig/1479858</uri></graphic></fig></tp:treatment-sec><tp:treatment-sec sec-type="remarks" id="SECID0EMEAG"><title>Remarks.</title><p>The sclerites of <italic><tp:taxon-name><tp:taxon-name-part taxon-name-part-type="genus" reg="Pseudothelogorgia">Pseudothelogorgia</tp:taxon-name-part> <tp:taxon-name-part taxon-name-part-type="species" reg="hartogi">hartogi</tp:taxon-name-part></tp:taxon-name></italic> differ from species of the genus <italic><tp:taxon-name><tp:taxon-name-part taxon-name-part-type="genus" reg="Thelogorgia">Thelogorgia</tp:taxon-name-part></tp:taxon-name></italic> in the following characters: the fused sclerites of the axial cortex and the anthocodial rods are smaller, and no pharyngeal spindles are present. The sclerites of the distal part of the polyps of <italic><tp:taxon-name><tp:taxon-name-part taxon-name-part-type="genus" reg="Pseudothelogorgia">P.</tp:taxon-name-part> <tp:taxon-name-part taxon-name-part-type="species" reg="hartogi">hartogi</tp:taxon-name-part></tp:taxon-name></italic> are distinctly smaller and the coenenchyme of the stem contains spindles, rods and capstans. The material (<named-content xmlns:xlink="http://www.w3.org/1999/xlink" content-type="dwc:institutional_code" xlink:title="Naturalis Biodiversity Center" xlink:href="http://grbio.org/institution/national-museum-natural-history-naturalis" xlink:type="simple">RMNH</named-content>.COEL.17194) incorrectly identified by van Ofwegen in 1990 as <italic><tp:taxon-name><tp:taxon-name-part taxon-name-part-type="genus" reg="Lignella">Lignella</tp:taxon-name-part> <tp:taxon-name-part taxon-name-part-type="species" reg="richardii">richardii</tp:taxon-name-part></tp:taxon-name></italic> and used for comparison with <italic><tp:taxon-name><tp:taxon-name-part taxon-name-part-type="genus" reg="Pseudothelogorgia">Pseudothelogorgia</tp:taxon-name-part> <tp:taxon-name-part taxon-name-part-type="species" reg="hartogi">hartogi</tp:taxon-name-part></tp:taxon-name></italic> is now identified as <italic><tp:taxon-name><tp:taxon-name-part taxon-name-part-type="genus" reg="Thelogorgia">Thelogorgia</tp:taxon-name-part> <tp:taxon-name-part taxon-name-part-type="species" reg="vossi">vossi</tp:taxon-name-part></tp:taxon-name></italic> Bayer, 1991.</p></tp:treatment-sec><tp:treatment-sec sec-type="distribution" id="SECID0EUGAG"><title>Distribution.</title><p>Arabian Sea, Gulf of Oman; Indian Ocean.</p></tp:treatment-sec><ref-list><ref id="B15"><mixed-citation xmlns:xlink="http://www.w3.org/1999/xlink" xlink:type="simple"><person-group><name name-style="western"><surname>Samimi-Namin</surname><given-names>K</given-names></name><name name-style="western"><surname>van Ofwegen</surname><given-names>LP</given-names></name><name name-style="western"><surname>Wilson</surname><given-names>SC</given-names></name><name name-style="western"><surname>Claereboudt</surname><given-names>MR</given-names></name></person-group> (<year>2011</year>) <article-title>The first <italic>in situ</italic> and shallow-water observation of the genus <italic><tp:taxon-name><tp:taxon-name-part taxon-name-part-type="genus">Pseudothelogorgia</tp:taxon-name-part></tp:taxon-name></italic> (<tp:taxon-name><tp:taxon-name-part taxon-name-part-type="subclass">Octocorallia</tp:taxon-name-part></tp:taxon-name>: <tp:taxon-name><tp:taxon-name-part taxon-name-part-type="family">Keroeididae</tp:taxon-name-part></tp:taxon-name>).</article-title><source>Zoological Studies (Taipei, Taiwan)</source><volume>50</volume>(<issue>2</issue>): <fpage>265</fpage>.</mixed-citation></ref><ref id="B16"><mixed-citation xmlns:xlink="http://www.w3.org/1999/xlink" xlink:type="simple"><person-group><name name-style="western"><surname>van Ofwegen</surname><given-names>LP</given-names></name></person-group> (<year>1990</year>) Notes on the <tp:taxon-name><tp:taxon-name-part taxon-name-part-type="family">Keroeididae</tp:taxon-name-part></tp:taxon-name> (<tp:taxon-name><tp:taxon-name-part taxon-name-part-type="class">Anthozoa</tp:taxon-name-part></tp:taxon-name>: <tp:taxon-name><tp:taxon-name-part taxon-name-part-type="order">Gorgonacea</tp:taxon-name-part></tp:taxon-name>) collected in 1963 and 1964 by the international Indian Ocean expedition of the R/V “Anton Bruun”, in the Indian Ocean, with the description of a new species, <italic><tp:taxon-name><tp:taxon-name-part taxon-name-part-type="genus">Lignella</tp:taxon-name-part> <tp:taxon-name-part taxon-name-part-type="species">hartogi</tp:taxon-name-part></tp:taxon-name></italic>. Zoologische Mededelingen Leiden 63: 163–168.</mixed-citation></ref><ref id="B17"><mixed-citation xmlns:xlink="http://www.w3.org/1999/xlink" xlink:type="simple"><person-group><name name-style="western"><surname>van Ofwegen</surname><given-names>LP</given-names></name></person-group> (<year>1994</year>) <article-title><italic><tp:taxon-name><tp:taxon-name-part taxon-name-part-type="genus">Pseudothelogorgia</tp:taxon-name-part></tp:taxon-name></italic>, a new genus of gorgonacean octocorals from the Indian Ocean.</article-title><source>Precious Corals and Octocoral Research</source><volume>3</volume>: <fpage>19</fpage>–<lpage>21</lpage>.</mixed-citation></ref></ref-list></tp:taxon-treatment>
